# Supplementary material for: Study of Bacterial Communities in Water and Different Developmental Stages of Aedes aegypti from Aquatic Breeding Sites in Leticia City, Colombian Amazon Biome
Source: Insects. 2025 Feb 11;16(2):195. doi: 10.3390/insects16020195 (PMC11856942; doi:10.3390/insects16020195)
Supplement: Supplementary file 1 [file insects-16-00195-s001.zip]

Archive with 2 entries (2 files):
- Figures S1-S4.pdf
- Tables S1-S8.pdf
